# Supplementary material for: A Case Series of Four Dogs Presenting with Neurological Deficits Due to Suspected Nutritional Secondary Hyperparathyroidism after Being Fed an Exclusive Diet of Raw Meat
Source: Animals (Basel). 2024 Jun 13;14(12):1783. doi: 10.3390/ani14121783 (PMC11200917; doi:10.3390/ani14121783)
Supplement: Supplementary file 1 [file animals-14-01783-s001.zip]

Archive with 1 entries (1 files):
- animals-3043247-supplementary.pdf
